# Supplementary material for: Stress Granule-Defective Mutants Deregulate Stress Responsive Transcripts
Source: PLoS Genet. 2014 Nov 6;10(11):e1004763. doi: 10.1371/journal.pgen.1004763 (PMC4222700; doi:10.1371/journal.pgen.1004763)
Supplement: Table S1 — Mutants with the most strongly deviating SG phenotype (increased or decreased) from the large-scale screen. SG phenotype relative values, as defined in Fig. 1 C legend, from the large-scale screen using 2-DG, are shown. SG phenotype values given for heat shock, 1.5 M KCl, and 1.5 M NaCl treatment are from screens directed at this set of mutants, using semi-automated analysis as for the large-scale screen. The presence of genes or gene products recovered in previously published related screens are shown in the respective columns: proteins found in SGs or PBs by mass spectrometry analysis [46], mutants forming SGs in the absence of stress [27], and homologous human genes identified as important for SG formation by RNA interference screening [14]. (XLSX) [file pgen.1004763.s010.xlsx]

## Sheet: Sheet1
Supplementary Table S1			SG phenotypes in different stresses among top hits from large-scale screen
ORF	GENE	400mM deoxyglucose 2h Dif % of cell with SGs	44 heat shock Dif % of cell with SGs	1.5M KCl Dif % of cell with SGs	1.5M NaCl Dif % of cell with SGs		Proteins identified as SG or PB constituents under glucose deprivation in Mitchell et al., 2013	Mutant identified in Buchan et al., 2013 as displaying SGs in the absence of stress	Human homolog identified in RNAi knockdown screen, Ohn et al., 2008
YKR029C	SET3	-74.3045	-66.7245	-90.5734	-92.3932
YAL018C	YAL018C	-73.8258	0	-81.8729	-52.0046
YNL284C	MRPL10	-72.8622	-43.7415	0	-78.8512
YGR163W	GTR2	-72.2113	0	87.5785	80.6011
YGL105W	ARC1	-72.1785	-96.5053	-100	-99.9999
YGR092W	DBF2	-71.0827	25.2914	0	-64.3787
YML062C	MFT1	-64.5107	-95.6407	-95.4967	-99.2015
YDR076W	RAD55	-63.7235	-99.403	-99.9999	-99.2199
YGL211W	NCS6	-63.1891	0	0	0
YOR106W	VAM3	-62.0543	-98.2613	-98.9774	-99.3894
YGR187C	HGH1	-61.6935	24.3442	0	0
YLR264W	RPS28B	-61.2796	0	-83.5413	-98.3229
YLR325C	RPL38	-60.3991	26.9101	0	0
YER155C	BEM2	-58.4907	0	56.0638	38.3878
YPL106C	SSE1	-58.3976	31.2553	0	0
YDL081C	RPP1A	-58.0634	-35.4597	0	0
YGL136C	MRM2	-57.2512	0	0	-39.9125
YBR076W	ECM8	-56.8625	0	0	0
YNR051C	BRE5	-54.5488	55.9235	0	0		"Cytoplasm and P body or stress granule"		G3BP *	*Effect on SG formation of knockdown originally shown in White et al. (2007) Cell Host Microbe 2:295-305
YLR234W	TOP3	-53.7641	-96.9727	-97.6945	-100
YPR173C	VPS4	-53.3806	42.2985	0	0
YOR014W	RTS1	-53.092	48.6844	0	0				protein phosphatase 2 regulatory subunit A*	* S. cerevisiae RTS1 encodes PP2A regulatory subunit type B'
YPL157W	TGS1	-53.0293	32.6974	0	-84.201
YGL031C	RPL24A	-52.5342	0	0	0
YPR189W	SKI3	-51.8252	-28.9768	-45.9688	-46.2022
YML121W	GTR1	-51.7309	31.7898	0	0
YDR128W	YDR128W	-51.7285	0	62.4605	0
YPR135W	CTF4	-51.7075	41.4265	0	0
YML017W	PSP2	-51.2587	46.4439	0	0		"Cytoplasm and P body or stress granule"
YBR106W	PHO88	-51.1011	0	-86.9487	-87.35
YGL174W	BUD13	-50.2262	0	0	0
YBR093C	PHO5	-49.5689	-24.5141	0	0
YFL001W	DEG1	-47.8943	35.2964	0	0
YNL064C	YDJ1	-45.92	28.6481	59.3719	0
YGL046W	YGL046W	-45.9114	-19.81	0	-74.8935
YBL087C	RPL23A	-44.2968	-29.2179	0	0
YML063W	RPS1B	-40.8263	34.9805	0	0
YGL049C	TIF4632	-40.7567	-83.2486	-94.5661	-95.4046		"Cytoplasm and P body or stress granule"
YKL041W	VPS24	-40.5641	0	77.9249	58.3038
YOR293W	RPS10A	-39.8782	48.5043	0	-42.4558
YLR238W	FAR10	-39.1267	40.2393	0	0
YKL006W	RPL14A	-38.0849	0	0	0
YOL039W	RPP2A	-37.2049	28.423	0	0
YOR038C	HIR2	-36.7434	35.4097	73.8931	53.7584
YMR224C	MRE11	-36.5248	30.8175	0	12.5725
YOR382W	FIT2	-33.9126	-47.0616	-78.5935	-85.9622
YLR337C	VRP1	-33.4031	60.9118	75.7168	47.2965
YJL029C	VPS53	-33.0031	0	0	0
YNL091W	NST1	-31.402	36.9955	0	-72.4715
YDL136W	RPL35B	-31.3272	0	0	0
YGR077C	PEX8	-31.0864	0	0	0
YJL154C	VPS35	-30.5753	0	0	28.5181
YJL124C	LSM1	-29.6046	0	0	-32.0742
YOR070C	GYP1	-29.2431	0	0	0
YBR181C	RPS6B	-29.1788	0	-26.5479	0
YBR201W	DER1	-29.1317	33.5337	10.1154	0
YOR275C	RIM20	-28.9319	0	-75.9311	-81.7161				PDCD6IP (programmed cell death 6 interacting protein)
YLR181C	VTA1	-28.915	-72.2123	0	-81.5922
YOR078W	BUD21	-27.5158	56.2476	0	0
YIL154C	IMP2'	-27.511	48.299	51.3666	23.1735
YGL199C	YGL199C	-27.2853	0	14.1031	0
YPR172W	YPR172W	-26.8148	-98.8538	-95.2838	-99.1702
YKR020W	VPS51	-26.5705	0	0	0
YOR235W	YOR235W	-25.3219	59.9446	0	-36.4051
YKR067W	GPT2	-23.7469	0	0	0
YNR006W	VPS27	-23.6654	37.5311	50.696	34.3661
YLR402W	YLR402W	-22.6751	0	0	-80.1711
YDL083C	RPS16B	-22.1509	0	0	0
YLR420W	URA4	-21.167	38.5836	0	0
YKL212W	SAC1	-19.4587	57.0667	97.5174	0
YOR043W	WHI2	-17.9719	0	42.9304	0
YEL061C	CIN8	-17.7006	0	0	0
YOL052C	SPE2	-16.8487	-51.8691	0	-47.5194
YOR024W	YOR024W	-16.8077	40.7362	58.4027	57.2813
YOR006C	TOP1	-15.3275	0	0	-65.0771
YKR102W	FLO10	-14.7114	39.8251	0	0
YCR073W-A	SOL2	-14.1874	0	0	0
YKR087C	OMA1	-14.1041	33.3852	0	0
YKR089C	STC1	-13.7281	0	0	0
YDR159W	SAC3	-12.9597	0	0	0
YOR312C	RPL20B	-12.5678	33.1626	0	-31.3364
YLR119W	SRN2	-12.4197	0	46.6385	34.6854
YKR035W-A	DID2	-12.2891	49.4426	13.0928	22.9465
YKR035C	YKR035C	-12.1086	24.3604	0	0
YER120W	SCS2	-11.9927	0	32.9376	0
YKR091W	SRL3	-10.1037	0	16.4053	0
YLR370C	ARC18	-9.63548	41.5683	0	0
YIL156W	UBP7	-9.52027	48.8574	24.3396	0
YKR098C	UBP11	-9.35418	0	0	0
YDR293C	SSD1	-8.0191	0	0	-52.3579
YKR088C	TVP38	-7.91852	0	0	0
YKR019C	IRS4	-7.59911	40.8577	0	0
YDL199C	YDL199C	-7.46891	0	0	0
YLR372W	SUR4	-6.85888	41.9093	0	37.8312
YDR289C	RTT103	-5.09653	44.4543	46.0291	44.5843
YIL034C	CAP2	-4.97014	40.4055	0	0
YKR056W	TRM2	-4.62987	0	0	0
YMR310C	YMR310C	-4.57512	0	0	-40.6802
YFR008W	FAR7	-3.46542	0	0	0
YIL141W	YIL141W	-3.26829	35.8136	0	0
YNL294C	RIM21	-1.69941	0	-74.3668	-88.6589
YJL053W	PEP8	-1.57529	25.4154	0	0
YKL174C	TPO5	0.457308	0	0	-61.4654
YMR109W	MYO5	2.75987	46.0741	0	0
YLR292C	SEC72	3.65673	32.7297	0	32.5183
YLR200W	YKE2	4.46075	55.3603	138.712	30.1957
YOL162W	YOL162W	5.87901	35.4048	0	0
YKR018C	YKR018C	7.25553	0	0	0
YKR070W	YKR070W	8.7555	0	16.6562	0
YKR100C	SKG1	10.5002	0	0	0
YIL140W	AXL2	11.2728	39.0552	0	0
YIL157C	FMP35	14.9893	0	0	0
YDL240W	LRG1	16.9627	47.7637	0	48.0074
YLL019C	KNS1	17.3582	0	19.8725	0
YDR477W	SNF1	18.2515	0	94.6648	0
YIL084C	SDS3	21.6394	0	27.9364	0
YLR087C	CSF1	25.7096	52.8043	0	0
YKR027W	FMP50	26.1749	0	0	0
YLR015W	BRE2	29.0234	53.6983	0	0
YLR114C	EFR4	34.1684	25.1854	0	0
YML008C	ERG6	34.9636	67.547	232.679	0
YKL130C	SHE2	36.7973	0	0	0
YCR088W	ABP1	37.3995	36.7498	11.6965	0
YCR033W	SNT1	37.6318	38.4951	103.346	39.153
YBL103C	RTG3	40.2322	0	0	0
YHR160C	PEX18	41.3956	0	0	0
YKL216W	URA1	41.5371	0	0	0
YML013W	SEL1	42.3383	46.4614	0	0
YGR101W	PCP1	45.6298	-23.7232	-33.2828	-56.0914
YDL006W	PTC1	46.1778	33.3847	32.2924	0
YKR058W	GLG1	48.7642	0	0	0
YGL212W	VAM7	51.0192	-22.0571	0	27.7903
YLR095C	IOC2	55.0341	32.9978	0	0
YDL011C	YDL011C	55.044	0	0	0
YLL026W	HSP104	56.7384	18.4001	0	0
YNL271C	BNI1	58.1237	0	105.071	0
YNL273W	TOF1	61.4998	0	-38.4737	0
YPR045C	YPR045C	64.5257	43.5322	49.4271	24.3513
YKL175W	ZRT3	65.569	0	0	-58.4857
YLR110C	CCW12	65.9386	67.2799	113.757	82.0554
YCR067C	SED4	66.211	51.2193	0	-63.5249
YKL213C	DOA1	70.7204	0	0	0
YPR043W	RPL43A	70.7595	52.9165	79.8216	42.2937				ribosomal protein L37A
YPL180W	TCO89	71.4947	57.7959	0	-76.0821
YJL197W	UBP12	73.1576	0	10.3545	0
YBR086C	IST2	75.7735	37.707	0	0
YMR116C	ASC1	76.8959	31.6773	89.4524	30.9461				RACK1*	* localizes in mammalian SGs but not detected in RNAi screen
YKR057W	RPS21A	80.9678	55.9159	54.3053	34.7089				ribosomal protein S21
YHR082C	KSP1	81.7493	31.9126	18.7433	0		"Cytoplasm and P body or stress granule"
YMR258C	YMR258C	85.5132	50.3825	0	-47.4984
YFL013W-A	YFL013W-A	90.3519	0	0	23.6113
YBR082C	UBC4	91.7825	0	60.3584	37.3536
YKR074W	YKR074W	94.9424	-29.9289	14.4281	0
YCR068W	ATG15	95.6055	37.2024	0	-34.2333
YMR039C	SUB1	95.9641	56.824	58.8641	71.2883
YKL007W	CAP1	96.0853	0	48.9181	0
YIL090W	ICE2	97.147	0	0	0			SGs in the absence of stress
YJR074W	MOG1	99.4805	0	30.9566	35.8168
YIL128W	MET18	104.502	34.1706	0	0
YKR069W	MET1	104.502	0	0	0
YCR034W	FEN1	104.941	45.8795	0	47.1015
YBR103W	SIF2	106.247	33.9909	82.28	0
YLR410W	VIP1	106.261	33.2768	0	-59.1303
YML001W	YPT7	106.443	26.418	45.7354	0
YNR013C	PHO91	107.194	32.3545	0	0
YJL121C	RPE1	108.232	0	0	0
YBR288C	APM3	109.569	0	0	0
YDL077C	VAM6	111.821	32.4107	0	28.2019
YCR095C	YCR095C	119.878	0	0	0
YMR275C	BUL1	125.09	34.8451	0	0
YJR033C	RAV1	131.273	28.4343	0	0
YCR085W	YCR085W	135.351	37.8735	0	0
YGL007W	BRP1	136.807	24.5093	169.414	81.1779
YLR111W	YLR111W	140.377	51.8918	21.9298	63.1805
YKL190W	CNB1	143.678	0	0	0
YDR271C	YDR271C	144.525	47.9499	0	0
YLR055C	SPT8	159.704	0	37.471	0
YKR042W	UTH1	166.181	29.1542	39.3374	42.174
YDR452W	PPN1	174.499	34.2077	0	0				SMPD3 (Sphingomyelin phosphodiesterase 3)
YPL154C	PEP4	179.396	33.7976	0	31.6381				CTSC (Cathepsin C, Dipeptidyl-peptidase 1 precursor)*	* S. cerevisiae PEP4 encodes closely related cathepsin D
YDR269C	YDR269C	180.331	0	0	0
YLR338W	YLR338W	185.919	60.693	243.116	0
YMR123W	PKR1	186.683	0	0	0
YJR059W	PTK2	194.291	-28.7125	51.8843	0
YGL173C	XRN1	197.323	0	0	0
YNL199C	GCR2	202.112	71.6334	73.1159	72.9523
YJL012C	VTC4	204.002	47.5266	0	0
YOR141C	ARP8	234.672	0	44.6797	-34.8298
YMR216C	SKY1	254.988	0	66.605	61.1519
YMR058W	FET3	254.988	38.8644	26.4146	0
YLL006W	MMM1	379.157	32.8473	0	-42.9328
YKL208W	CBT1	379.157	0	0	0
YNL198C	YNL198C	384.896	68.4435	65.0034	106.022
YLR039C	RIC1	434.188	33.6853	0	46.5782
