# Supplementary material for: Stress Granule-Defective Mutants Deregulate Stress Responsive Transcripts
Source: PLoS Genet. 2014 Nov 6;10(11):e1004763. doi: 10.1371/journal.pgen.1004763 (PMC4222700; doi:10.1371/journal.pgen.1004763)
Supplement: Table S2 — Mutants with manually confirmed SG phenotypes. Mutants from the large-scale screen (Table S1) with decreased (tab 1) or increased (tab 2) SG numbers were re-examined manually, using 2-DG as the stressor. The cases where the phenotype was confirmed were included in this table. In addition, some mutants were examined that did not appear from the large-scale screen; temperature-sensitive mutants (taken from a separate mutant collection) and deletion mutants with functions in certain functional categories as appeared in the large-scale screen, GSE/EGO complex and Ran GDP/GTP function. Presence of genes or gene products from related screens are shown as in Table S1. (XLSX) [file pgen.1004763.s011.xlsx]

## Sheet: Decrease confirmed
	Supplementary Table S2 A		Mutants with manually confirmed decreased SG phenotype
	ORF	GENE	manual -400mM deoxyglucose 2h Diff % of cell with SGs (compared to wt)		Proteins identified as SG or PB constituents under glucose deprivation in Mitchell et al., 2013	Mutant identified in Buchan et al., 2013 as displaying SGs in the absence of stress	Human homolog identified in RNAi knockdown screen, Ohn et al., 2008
1	YLR293C	gsp1-p162I	-91.0326
2	YKR029C	SET3	-74.3045
3	YAL018C	YAL018C	-73.8258
4	YNL284C	MRPL10	-72.8622
5	YGR163W	GTR2	-72.2113
6	YGL105W	ARC1	-72.1785
7	YGR092W	DBF2	-71.0827
8	YGR078C	PAC10	-67.8756
9	YML062C	MFT1	-64.5107
10	YDR076W	RAD55	-63.7235
11	YGL211W	NCS6	-63.1891
12	YOR106W	VAM3	-62.0543
13	YGR187C	HGH1	-61.6935
14	YLR264W	RPS28B	-61.2796
15	YLR325C	RPL38	-60.3991
16	YMR235C	rna1-1	-59.6293
17	YER155C	BEM2	-58.4907
18	YPL106C	SSE1	-58.3976
19	YDL081C	RPP1A	-58.0634
20	YGL136C	MRM2	-57.2512
21	YBR076W	ECM8	-56.8625
22	YNR051C	BRE5	-54.5488		"Cytoplasm and P body or stress granule"		G3BP *	*Effect on SG formation of knockdown originally shown in White et al. (2007) Cell Host Microbe 2:295-305 [76]
23	YLR234W	TOP3	-53.7641
24	YPR173C	VPS4	-53.3806
25	YOR014W	RTS1	-53.092				protein phosphatase 2 regulatory subunit A*	* S. cerevisiae RTS1 encodes PP2A regulatory subunit type B'
26	YPL157W	TGS1	-53.0293
27	YGL031C	RPL24A	-52.5342
28	YML121W	GTR1	-51.7309
29	YDR128W	YDR128W	-51.7285
30	YML017W	PSP2	-51.2587		"Cytoplasm and P body or stress granule"
31	YBR106W	PHO88	-51.1011
32	YGL174W	BUD13	-50.2262
33	YBR093C	PHO5	-49.5689
34	YNL153C	GIM3	-48.18
35	YFL001W	DEG1	-47.8943
36	YKL143W	LTV1	-46.4358
37	YBL087C	RPL23A	-44.2968
38	YML063W	RPS1B	-40.8263
39	YGL049C	TIF4632	-40.7567		"Cytoplasm and P body or stress granule"
40	YKL041W	VPS24	-40.5641
41	YOR293W	RPS10A	-39.8782
42	YLR238W	FAR10	-39.1267
43	YKL006W	RPL14A	-38.0849
44	YCR077C	PAT1	-37.806
45	YOL039W	RPP2A	-37.2049
46	YOR038C	HIR2	-36.7434
47	YOR382W	FIT2	-33.9126
48	YLR337C	VRP1	-33.4031
49	YJL029C	VPS53	-33.0031
50	YMR235C	rna1-s116p	-32.9593
51	YNL091W	NST1	-31.402
52	YDL136W	RPL35B	-31.3272
53	YGR077C	PEX8	-31.0864
54	YJL154C	VPS35	-30.5753
55	YJL124C	LSM1	-29.6046
56	YOR070C	GYP1	-29.2431
57	YBR201W	DER1	-29.1317
58	YOR275C	RIM20	-28.9319				PDCD6IP (programmed cell death 6 interacting protein)
59	YLR181C	VTA1	-28.915
60	YBR077C	SLM4	-27.6986
61	YOR078W	BUD21	-27.5158
62	YIL154C	IMP2'	-27.511
63	YPR172W	YPR172W	-26.8148
64	YKR020W	VPS51	-26.5705
65	YNL016W	PUB1	-26.034
66	YKR067W	GPT2	-23.7469
67	YNR006W	VPS27	-23.6654
68	YDL083C	RPS16B	-22.1509
69	YLR420W	URA4	-21.167
70	YOR043W	WHI2	-17.9719
71	YEL061C	CIN8	-17.7006
72	YOL052C	SPE2	-16.8487
73	YOR006C	TOP1	-15.3275
74	YKR102W	FLO10	-14.7114
75	YOR312C	RPL20B	-12.5678
76	YKR035W-A	DID2	-12.2891

## Sheet: Increase confirmed
	Supplementary Table S2 B			Mutants with manually confirmed increased SG phenotype
	ORF	GENE	manual-400mM deoxyglucose 2h Diff % of cell with SGs (compared to wt)		Proteins identified as SG or PB constituents under glucose deprivation in Mitchell et al., 2013	Mutant identified in Buchan et al., 2013 as displaying SGs in the absence of stress	Human homolog identified in RNAi knockdown screen, Ohn et al., 2008
1	YMR216C	SKY1	100
2	YJR059W	PTK2	100
3	YKL208W	CBT1	100
4	YLL006W	MMM1	100
5	YMR058W	FET3	100
6	YLR039C	RIC1	100
7	YDR452W	PPN1	100				SMPD3 (Sphingomyelin phosphodiesterase 3)
8	YOR141C	ARP8	100
9	YJL012C	VTC4	93.3769
10	YNL199C	GCR2	92.5118
11	YMR123W	PKR1	85.4499
12	YPL154C	PEP4	82.1143				CTSC (Cathepsin C, Dipeptidyl-peptidase 1 precursor)*	* S. cerevisiae PEP4 encodes closely related cathepsin D
13	YKR042W	UTH1	76.0654
14	YLR055C	SPT8	73.1009
15	YKL190W	CNB1	65.7654
16	YJR033C	RAV1	60.0872
17	YMR275C	BUL1	57.2568
18	YCR095C	YCR095C	54.8714
19	YDL077C	VAM6	51.1835
20	YBR288C	APM3	50.1524
21	YJL121C	RPE1	49.5404
22	YML001W	YPT7	48.7217
23	YLR410W	VIP1	48.6386
24	YBR103W	SIF2	48.632
25	YCR034W	FEN1	48.0344
26	YKR069W	MET1	47.8334
27	YIL128W	MET18	47.8334
28	YJR074W	MOG1	45.5348
29	YIL090W	ICE2	44.4667			SGs in the absence of stress
30	YMR039C	SUB1	43.9253
31	YCR068W	ATG15	43.7611
32	YKR074W	YKR074W	43.4576
33	YMR258C	YMR258C	39.1416
34	YBR086C	IST2	34.6835
35	YPL180W	TCO89	32.725
36	YPR043W	RPL43A	32.3885				ribosomal protein L37A
37	YKL213C	DOA1	32.3705
38	YCR067C	SED4	30.3065
39	YLR110C	CCW12	30.1818
40	YKL175W	ZRT3	30.0126
41	YPR045C	YPR045C	29.5351
42	YKR007W	MEH1	27.5049			SGs in the absence of stress
43	YLR095C	IOC2	25.1905
44	YGL212W	VAM7	23.3528
45	YKR058W	GLG1	22.3206
46	YDL006W	PTC1	21.1368
47	YGR101W	PCP1	20.886
48	YML013W	SEL1	19.3793
49	YKL216W	URA1	19.0126
50	YCR033W	SNT1	17.2251
51	YCR088W	ABP1	17.1187
52	YKL130C	SHE2	16.8431
53	YLR114C	EFR4	15.6398
54	YKR027W	FMP50	11.9809
55	YLR087C	CSF1	11.768
56	YDR477W	SNF1	8.35418
